# Supplementary material for: A nomogram to predict stricture-free survival in patients with ureteral stricture after balloon dilation
Source: BMC Urol. 2021 Sep 16;21:129. doi: 10.1186/s12894-021-00896-3 (PMC8444546; doi:10.1186/s12894-021-00896-3)
Supplement: Supplementary file 1 — Additional file 1: Table 1. Baseline characteristics of the study population. [file 12894_2021_896_MOESM1_ESM.xls]

## Sheet: Sheet1
Additional Table 1.Baseline characteristics of the study population
				NO.
Overall				327
Sex
	Male			162	0.4954
	Female			165	0.5046
Age,years (mean, SD)				47	(SD 15.56)
BMI (mean, range)				22.68	(20.44-25.16)
Hypertension
	Yes			61	0.1865
	No			266	0.8135
Diabetes
	Yes			27	0.0826
	No			300	0.9174
Scr (median, IQR)				94.5	(IQR 79.00-127.25）
eGFR (mean, IQR)				64.86	(IQR 48.99-80.71)
CKD
	1			42	0.1284
	2			136	0.4159
	3			98	0.2997
	4			24	0.0734
	5			14	0.0428
	Missing			13	0.0398
Recurrence
	Yes			97	0.2966
	No			224	0.685
	Missing			6	0.0183
Stricture location
	Proximal			175	0.5352
	Mid			61	0.1865
	Distal			91	0.2783
Dilatation side per patient
	Left			160	0.4893
	Right			167	0.5107
Moderate-Severe hydronephrosis
	Yes			154	0.4709
	No			173	0.5291
Hydronephrosis side per patient
	Left			124	0.3792
	Right			127	0.3883
	Bilateral			55	0.1682
	Negative			21	0.0642
Urinary leukocyte (>16/ul)
	Positive			242	0.7401
	Negative			77	0.2355
	Unknown			8	0.0244
Urinary nitrite (NIT)
	Positive			24	0.0734
	Negative			295	0.9021
	Unknown			8	0.0245
Urinary culture
	Bacteria
		Positive		31	0.0948
		Negative		281	0.8593
		Unknown		15	0.0459
	Fungus
		Positive		10	0.0306
		Negative		317	0.9694
		Unknown		0	0
Dilation complicated by calculs
	Yes			162	0.4954
	No			165	0.5046
Nature of strictures
	Benignant			278	0.8502
	Malignant			49	0.1498
Approach
	Retrograde			301	0.9205
	Antegrade			26	0.0795
Balloon size
	F30			74	0.2262
	F24			134	0.4098
	F21			88	0.2691
	F18			11	0.0337
	Unknown			20	0.0612
Dilatation time
	< 5 minutes			169	0.5168
	5-10 minutes			78	0.2385
	> 10 minutes			50	0.1529
	Unknown			30	0.0917
Perioperative complication
	Fever			61	0.1865
	Pain			63	0.1926
Stent retention time (median)				180	(IQR 90-187)
Stent retention number
	1			154	0.4709
	2			173	0.5291
Hospital stay in days (median, range)				7	(5-10)
Stricture-free survival days (median, IQR)				406	(IQR 93-852)
Median totall follow-up days (median, IQR)				590	(IQR 335-1024)
BMI body mass index, eGFRestimated glomerular filtration rate, CKD chronic kidney disease, IQR interquartile range, SD standard deviation
